# Supplementary material for: The Palaeoenvironmental Impact of Prehistoric Settlement and Proto-Historic Urbanism: Tracing the Emergence of the Oppidum of Corent, Auvergne, France
Source: PLoS One. 2015 Apr 8;10(4):e0121517. doi: 10.1371/journal.pone.0121517 (PMC4390215; doi:10.1371/journal.pone.0121517)
Supplement: S1 Dataset — (XLSX) [file pone.0121517.s001.xlsx]

## Sheet: Raw pollen data
	LAC DU PUY SEDIMENT CORE																																								ARCHAEOLOGICAL SAMPLES
Age																																									2nd AD	0 AD	60 BC	400 BC	600-800 BC
Depth (cm)	48-49	52-53	54-55	56-57	58-59	60-61	62-63	64-65	66-67	68-69	70-71	72-73	74-75	76-77	78-79	80-81	82-83	84-85	86-87	88-89	90-91	92-93	94-95	96-97	98-99	100-101	102-103	104-105	109-111	111-112	115-117	120-122	124-125	127-128	131-133	136-137	139-140	142-144	146-148	151-153	UF 23087	UF 23124	UF18242	UF 15444	UF 22839
Sum of Trees	93	128	158	154	165	163	167	148	187	189	203	198	181	158	156	130	155	158	172	179	188	184	155	164	178	176	236	219	208	183	173	206	236	209	237	269	309	178	236	182	79	79	65	18	52
Abies	29	34	19	38	54	34	29	26	33	32	45	20	22	23	21	20	19	17	19	14	27	29	17	28	14	19	29	13	20	13	22	11	6	8	3	1	1				1	2	14	3	12
Acer													2						1	1	1					1				1						2	1				1
Alnus			1	3	2	3	2		2		1	1	1	2	3		2	4	2	3	3	3			3	1	1	2	1	4	2	4	1	3							7	1	1	1	1
Betula	11	20	35	22	25	27	47	27	34	38	35	56	30	33	22	21	24	36	34	51	38	36	32	21	25	30	29	30	29	37	28	23	16	25	21	29	13	7	11	6	38	3	1	1
Corylus	6	8	6	7	5	11	5	19	10	11	11	14	7	3	3	13	3	5	8	8	8	4	3	16	11	8	24	15	16	9	14	2	6	7	4	2	4	4	1	7	6	7	4	1	1
Fagus	2	5	3	5	7	6	2	3	7	10	10	3	4	7	8	8	10	2	12	5	11	4	5	8	7	20	17	21	23	25	9	4	5	3			1					5	2	1	2
Fraxinus	3	2			1	2		4	1	4	1	5	12	1		5	1	1				1	1	3	1	2	2	0	3	16		8	1	5			2	1							1
Pinus	9	16	12	32	18	23	21	21	19	29	36	40	23	40	29	29	32	25	48	37	37	57	50	61	66	39	54	58	47	29	38	105	170	135	183	222	266	157	220	152	10	35	25	11	29
Quercus	28	31	72	42	47	51	48	35	67	43	43	40	52	38	55	22	52	49	36	38	45	35	41	16	38	43	57	60	50	30	45	36	27	17	24	11	21	6	4	17	11	25	17		5
Salix	4	3	1	4	1	2	2	4	2	5	1	7	4	6	3	1	3	10	3	10	2	5	2	1	1	3	2	2	3	3	4	10	1	3				2			4
Tilia	1	8	2	1	3	4	9	9	9	17	16	11	3	3	10	11	9	6	7	10	14	9	4	9	12	10	21	17	16	16	11	2	3	3		2					1
Ulmus			1										1		1			1		1	1	1						1
Juniperus														1						1												1			2			1							1
Juglans		1	1				1		1		1		2		1			2	1					1
Castanea			2		1						1		6	1					1
Prunus			1						1				2
Sambucus nigra-type					1				1		1	1	4																														1
Olea													1																													1
Platanus sp.											1		5
Ericaceae			1				1														1
Carpinus			1
Sum Herbs	407	373	343	346	347	358	334	352	315	317	298	309	319	344	345	378	346	346	332	321	315	324	346	344	322	325	267	282	294	317	328	309	264	291	264	233	193	166	116	75	417	155	248	175	185
Sum apophytes*	11	6	12	7	12	17	23	20	11	13	20	13	35	28	17	23	25	25	34	13	13	26	16	16	13	25	7	7	12	14	15	19	10	4	4	4	5	1	1	0	82	3	23	1	5
Sum crops+	2	2	1	1	0	0	4	1	0	1	2	2	5	11	4	9	6	3	3	2	4	1	0	9	3	2	0	0	0	0	0	0	1	0	0	2	2	0	0	0	3	1	12	7	4
Poaceae	59	88	79	82	97	125	105	107	90	112	105	105	109	152	153	160	148	133	135	126	116	112	102	124	113	115	88	90	103	126	122	104	76	49	30	41	49	21	3	2	144	61	68	32	56
Cerealia	2	2	1	1		0	4	1		1	2	2	5	11	4	9	6	3	3	2	4	1		9	3	2							1			2	2				3	1	12	7	4
Cyperaceae	57	43	56	48	43	43	28	59	36	50	32	37	28	54	31	46	40	46	27	50	34	43	37	51	37	45	45	39	39	55	40	52	25	34	33	49	32	30	38	13	55	2	24	3
Rumex	5	2	1	3	1	6	2	3	3	4	6	7	9	11	6	2	8	10	12	5	5	12	5	3	3	10			3	7	4	8	5	2	2	3	3	1	1		12				1
Caryopyllaceae	8	8	5	4	7	4	7	13	5	3	5	13	5	7	10	8	9	4	10	7	6	11	4	4	10	3	3	7	5	14	4	3		4	2	2		1	7		6	8	1	1
Plantago lanceolata		2					3	1	1	2			1	1	2	2	3	3	4			3		6	1	5	1		2	2		1									8
Brassicaceae			2	1		2	1	3	2		1		6	1	6	1	5	7	4	3	4	4	3	2	2		3	3	4	3			5	2	2	1	3		1		5		4	4
Lactuceae	211	171	144	163	154	138	131	122	132	107	110	97	71	62	89	89	71	90	81	78	99	91	124	101	105	106	85	94	91	72	117	100	113	167	153	109	84	106	54	43	77	40	75	111	106
Chenopodiaceae	36	32	19	23	4	18	12	21	18	17	9	15	14	13	14	27	17	20	13	19	19	19	38	15	15	11	22	21	18	24	10	9	8	13	8	9	2		2	4	25	4	14	6	6
Rannunculus			2				1						5	4		1	2	4			1	2		0	1					2			1	1		2						10	5
Polygonum sp.	6	1	6	1	9	8	9	11	6	4	10	1	5	8	4	7	7	3	9	3	4	4	5	6	4	3	3	4	4	5	6	6	2	2	1	1						1	6	1
Roseaceae	2	1	2	1	2	2	3		3	3	1	6	6	6				2	2	8	2	3	2	4	1	3	3	3	1	3	2	3	2	1		1	2	1				3	3
Artemisia				1		1												2		1									1							2			1				1	2	1
Apiaceae			1					1				1	2		1				1			2	1	2	2	1	1	2	1	2		1	1		2				1			3		2
Cannabaceae				1						1		1	2	3	2		2	1	5	1	1	3	1		3	2	1														2
Urticaceae			1	1			2		1		2	1	10	2			1	1	1	1		2				2															57
Sinapsis-type	2							1				1	2		1	2		1			2		1		1		2		2	2			1								13
Alchemilla	1	3		1																											2				1				1			8	3	2	3
Rubiaceae										1										6				2		1
Trifolium-type	1				2		3		2		1	1	4	1	2	4	2	2	2			2		3	1	2	1		2				2						1				1
Asteroidaeae	15	14	15	10	23	6	14	2	13	4	10	8	15	2	9	2	15	3	10	6	10	2	12	9	10	4	5	8	8		8	11	14	11	27	9	12	6	3	12		3	9	4
Campanula												1										1												2							2
Plantago sp.			3	2	2	2	7	5		3	1	3	6	4	4	9	4	8	5	4	3	3	4		3	2	1	2	3		4		3				1				5	2	6		1
Fabaceae	2	3	2		1	1		1	2	3	1	2	1			2	1		3				3	1	2	1		2			4	2	2	1					1
Gentianacae				1				1				1	2						1		1			1	1			2	1		1					1	1				1
cf. Agrostemma githago																			1		1			1		1
Polygonum aviculare-type		1									1	1		2	1	3	2		2			2	2		2	2	1	1				3
Cirsium-type				1	1		2			1	1		1		1	2	1												2		2	1		2			1						1
Cerastium-type				1		1						3				1												3	1												2
Potentilla-type																1				1						1
Galium-type		1	1						1			2	1		2		2	3	1		1	2	1		2			1	1		1	3	2			1			1	1			1		2
Centaurea cyanus						1																					1				1	1					1						11		3
Helianhemum nummularia-type										1																						1
Achillea-type		1																								2
Malva slvestris															2						1					1
Scrophularia													1														1															2
Lamiaceae																					1		1						2						1							4
Spergularia																																							1
Vicia sp.															1																												1
c.f. parietaria-type			1										3																						1
Filipendula			1										4
Xanthium strumarium-type													1
Geranium			1		1																												1		1										1
Lonicera																																										1
Cistaceae																																										1
Gentista cytisus-type																																										1			1
Mentha-type																																											1
Valeriana officinalis-group																																											1
Sum of Aquatics	0	2	0	0	2	0	0	0	0	0	0	3	0	2	1	2	0	0	0	2	0	2	0	1	0	0	0	0	0	0	0	0	0	1	0	0	0	0	0	1
Myriophyllum
Typa		2			2							2		2	1	2				1		2
Sparganium																																								1
Potamogeton												1								1				1										1
Sum of Pteridophyte and bryophyte spores	0	9	5	12	15	14	5	13	24	13	11	14	16	4	13	19	11	9	19	14	18	11	14	10	15	15	22	14	15	26	11	12	8	23	9	17	17	15	2	7
Pteropsida monolete indet.		7	5	12	15	14	4	8	19	13	9	11	13	4	13	11	9	5	15	9	14	11	13	6	11	14	19	14	13	22	8	9	8	20	9	15	15	14	1	6	6	2	7	3	3
Trilete spore		2					1	5	5		2	3	3			8	2	4	4	5	4		1	4	4	1	3		2	4	3	3		3		2	2	1	1	1	9	4	16	10	7
Sum of Non pollen palynomorphs	214	169	77	184	193	193	100	161	109	193	189	176	129	217	247	138	113	105	80	104	74	115	140	53	7	92	178	51	158	102	166	105	47	95	71	75	61	21	5	2	35	40	107	171	36
Sum coprophilous$	1	0	2	0	0	1	0	0	0	1	2	4	6	2	0	1	2	0	0	4	0	0	1	0	0	3	0	0	0	0	1	0	1	0	0	0	0	0	0	0	4	0	0	5	2
Sordaria-type (HdV-55a)												2	1				1			2						1					1		1								1				2
Sordariaceae (HdV-55B)											1	1
Sporormiella-type (HdV-113)	1		2			1				1	1	1	4	2		1	1			2			1			2																		4
Cercorphora (HdV-112)																								1					2
Chaetomium-type (HdV-7a)													1																												1			1
Glomus (HdV-207)	152	89	37	71	16	24	42	43	52	26	24	60	85	58	200	73	61	34	19	52	26	50	104	13		9	146	15	81	50	80	78	17	47	11	14	13	1		1	3	4		14	21
Spirogyra (HdV-315)								14				4		3						2	1																			1		1	1
Pseudoschizia								9		1	5	1	1	2						6		1		1							1										6	5	86	111
Botryococcus																								6										9							18	26	11	4
Podospora (HdV-368)																																									2
Gelasinospora (HdV-1a)																									1																4
Neurospora (HdV-55C)																																													1
HdV-128	40	56	17	92	124	131	36	54	39	124	111	64	28	108	29	40	20	39	29	27	35	28	22	19		59	12	5	44	44	30	3	17	10	5	4	5		1			1	4
Zygna-type (HdV-314)	21	24	21	21	53	37	22	41	18	33	47	43	9	21	18	24	16	17	24	13	10	29	13	13		7	8	9	12		16	17	8	21	7	22	13	20				1	1
Rivularia-type (HdV-170)																																											4
Trichuris																																										1
Dicolium																																										1
HdV-172																																												2	1
HdV-182																																												5	4
HdV-989																																												13	7
Anthococos punctatus																																												17
U1 (Spiky Ballon)										8				23			14	15				7			6	13
U2 (big brown single lare pore)																			8		2										3				8
U3 (Double pore at base and single at top)																										1	12	22	19	8	35	7	4	2	40	35	27
Valasaria-type (HdV-263)																																		6			3		4
Indeterminable	228	187	147	190	139	174	117	134	162	151	118	141	58	100	96	92	81	88	73	109	99	102	144	104	99	128	147	99	109	129	121	108	90	109		114	70	53	36	40	62	87	36	65	78
Broken	5	6	8	6	7	9	7	8	4	8	5	4	8	4	4	9	5	5	3	6	3	4	7	9	6	7	8	3	9	20	5	6	5	6	8	6	2	3
Degraded	89	89	83	115	85	103	71	96	83	84	70	90	26	68	53	69	45	56	38	75	56	71	83	67	61	77	83	67	65	74	77	80	64	83	62	78	50	36
Corroded	8	6	5	10	7	4	1	3	8	6	4	7	9	7	6	2	8	8	7	1	6	8	18	3	9	10	16	5	5	3	7	5	4	4	4	11	2	7
Folded	126	86	51	59	40	58	38	27	67	53	39	40	15	21	33	12	23	19	25	27	34	19	36	25	23	34	40	24	30	32	32	17	17	16	24	19	16	7
Total land pollen	500	501	501	500	512	521	501	500	502	506	501	507	500	502	501	508	501	504	504	500	503	508	501	508	500	501	503	501	502	500	501	515	500	500	501	502	502	344	352	257	496	234	313	193	237
Sample volume (cm3)	3	5	6	5	5	6	5	5	5	6	6	5	5	5	5	6	5	5	5	5	5	6	6	5	5	6	5	3	5	5	6	5	3	5	5	5	5	5	5	6	10	5	5	6	6
Spike counted	181	127	97	150	192	176	193	263	187	163	249	293	321	262	489	593	597	435	801	749	899	505	814	958	953	490	904	1147	752	864	2189	2134	3360	4015	1174	1240	1591	1955	3160	6624	69	245	105	381	467
Concentration (grains cm-3)	38394.1	32897.2	35892.9	27797.3	22237.9	20571.6	21647.4	15854	22386.5	21572.8	13982.4	14429.9	12989.4	15978.2	8543.84	5953.22	6998.22	9661.97	5247.14	5566.89	4665.87	6990.62	4277.17	4422.04	4375.24	7105.34	4640.06	6070.82	5566.86	4825.93	1590.51	2012.51	2068.25	1038.51	3558.72	3376.03	2631.22	1467.36	928.924	269.622	29972.8	7964.79	24858.8	3520.27	3526.75
Notes
* Includes: Rumex, Plantago lanceolata, Polygonum sp., Urticaceae, Plantago sp., Agrostemma githago, Polygonum aviculare-type, Centaurea cyanus, Parietaria-type and Xanthium strumarium-type.
.+ Includes: Cerealia.
$ Includes: Sordaria-type (HdV-55a), Sordariaceae (Hdv-55B), Sporormiella-type (HdV-113), Chaemotium-type (HdV-7a) and Podospora-type (HdV-368).

## Sheet: Microscopic charcoal data
Oppidium de Corent charcoal point-count estimates
With 8800 points applied (400 views)
Depth (cm)	Points applied	Hits on charcoal	Probability of hit	Area examined (cm2)	Estimated area of charcoal (cm2)	No. exotics added	No. exotics counted	Sample volume (cm3)	Charcoal concentration (x 10 cm2 cm-3)	Depth (m OD)	Sum TLP	Spike for pollen	Pollen concentration (grains cm-3)	C:P ratio (x 10^5 cm2 grain-1)
52.5	8800	132	0.015	0.294375	0.00441563	41696	141	5	2.61154	52.5	501	127	32897.2	7.93851
54.5	8800	18	0.00204545	0.294375	0.000602131	41696	13	5	3.86253	54.5	501	97	43071.5	8.96771
56.5	8800	60	0.00681818	0.294375	0.0020071	41696	59	5	2.83689	56.5	500	150	27797.3	10.2056
58.5	8800	58	0.00659091	0.294375	0.0019402	41696	48	3	5.61795	58.5	511	192	36990.7	15.1875
60.5	8800	81	0.00920455	0.294375	0.00270959	41696	97	5	2.32946	60.5	521	176	24685.9	9.4364
62.5	8800	38	0.00431818	0.294375	0.00127116	41696	16	5	6.62531	62.5	500	93	44834.4	14.7773
64.5	8800	64	0.00727273	0.294375	0.00214091	41696	59	5	3.02601	64.5	482	263	15283.2	19.7995
66.5	8800	15	0.00170455	0.294375	0.000501776	41696	14	5	2.98886	66.5	502	187	22386.5	13.3512
68.5	8800	150	0.0170455	0.294375	0.00501776	41696	112	5	3.73608	68.5	506	163	25887.3	14.4321
70.5	8800	58	0.00659091	0.294375	0.0019402	41696	36	5	4.49436	70.5	500	249	16745.4	26.8394
72.5	8800	78	0.00886364	0.294375	0.00260923	41696	64	5	3.39983	72.5	509	293	14486.9	23.4684
74.5	8800	13	0.00147727	0.294375	0.000434872	41696	20	5	1.81324	74.5	500	321	12989.4	13.9594
76.5	8800	140	0.0159091	0.294375	0.00468324	41696	124	5	3.14955	76.5	501	262	15946.3	19.751
78.5	8800	44	0.005	0.294375	0.00147188	41696	75	5	1.63657	78.5	500	489	8526.79	19.1933
80.5	8800	26	0.00295455	0.294375	0.000869744	41696	35	5	2.07228	80.5	504	593	7087.62	29.238
82.5	8800	50	0.00568182	0.294375	0.00167259	41696	71	5	1.96451	82.5	501	597	6998.22	28.0716
84.5	8800	44	0.005	0.294375	0.00147188	41696	79	5	1.5537	84.5	504	435	9661.97	16.0806
86.5	8800	190	0.0215909	0.294375	0.00635582	41696	277	5	1.91345	86.5	504	801	5247.14	36.4665
88.5	8800	94	0.0106818	0.294375	0.00314446	41696	84	5	3.1217	88.5	500	749	5566.89	56.0762
90.5	8800	60	0.00681818	0.294375	0.0020071	41696	58	5	2.8858	90.5	502	899	4656.59	61.9723
92.5	8800	66	0.0075	0.294375	0.00220781	41696	83	5	2.21824	92.5	508	505	8388.74	26.4431
94.5	8800	42	0.00477273	0.294375	0.00140497	41696	72	5	1.62727	94.5	500	814	5122.36	31.768
96.5	8800	83	0.00943182	0.294375	0.00277649	41696	130	5	1.78106	96.5	508	958	4422.04	40.2768
98.5	8800	30	0.00340909	0.294375	0.00100355	41696	44	5	1.902	98.5	500	953	4375.24	43.472
100.5	8800	20	0.00227273	0.294375	0.000669034	41696	51	5	1.09396	100.5	502	490	8543.43	12.8047
102.5	8800	28	0.00318182	0.294375	0.000936648	41696	56	5	1.3948	102.5	503	904	4640.06	30.06
104.5	8800	57	0.00647727	0.294375	0.00190675	41696	70	5	2.27154	104.5	501	1147	3642.49	62.3621
109.5	8800	16	0.00181818	0.294375	0.000535227	41696	97	5	0.460141	109.5	500	752	5544.68	8.29878
111.5	8800	52	0.00590909	0.294375	0.00173949	41696	165	5	0.879148	111.5	495	864	4777.67	18.4012
116	8800	15	0.00170455	0.294375	0.000501776	41696	367	5	0.114017	116	502	2189	1912.42	5.96191
121	8800	62	0.00704545	0.294375	0.00207401	41696	371	5	0.466187	121	515	2134	2012.51	23.1645
124.5	8800	43	0.00488636	0.294375	0.00143842	41696	756	5	0.158668	124.5	108	1401	642.851	24.6819
127.5	8800	49	0.00556818	0.294375	0.00163913	41696	229	5	0.596902	127.5	493	4015	1023.97	58.2931
131	8800	3	0.000340909	0.294375	0.000100355	41696	38	5	0.220232	131	500	1174	3551.62	6.20089
136.5	8800	15	0.00170455	0.294375	0.000501776	41696	350	5	0.119554	136.5	502	1240	3376.03	3.54127
139.5	8800	38	0.00431818	0.294375	0.00127116	41697	344	5	0.308161	139.5	502	1591	2631.29	11.7114
143	8800	62	0.00704545	0.294375	0.00207401	41696	416	5	0.415758	143	223	1955	951.223	43.7078

## Sheet: Radiocarbon data
Sample name	Depths (cm)	Material	Date sent	Lab number	Age (BP)	Age (cal BP)	13C/12C ratio	Date result recieved
COR_1	87-88	Sediment	2014-03-10	Beta - 375785	3510 ± 30	3865-3695	25.4	2014-04-01
COR_2	54-57	Charcoal	2014-03-10	Beta-379416	2240 ± 30	2340-2155		2014-05-09
COR_2_SED	54-57	Sediment	2014-04-22	Beta-379417	1990 ± 30	1995-1880	25.6	2014-05-09
COR_5	71-72	Sediment	2014-03-25	Beta-377232	2590 ± 30	2755-2720	-26.4	2014-04-07
COR_6	71-73	Pollen	2014-04-22	Beta-379418	2750 ± 30	2920-2775		2014-05-09
COR_7	102-103	Sediment	2014-04-22	Beta-379419	3330 ± 30	3590-3455	-25.7	2014-05-09
